# Supplementary material for: Correcting for non-participation bias in health surveys using record-linkage, synthetic observations and pattern mixture modelling
Source: Stat Methods Med Res. 2019 Jun 11;29(4):1212–26. doi: 10.1177/0962280219854482 (PMC7188518; doi:10.1177/0962280219854482)
Supplement: Supplementary material [file Supplemental_Material2.zip]

Archive with 1 entries (1 files):
- Gray_et_al_Correcting_For_Bias.do
