# Supplementary material for: Correcting for non-participation bias in health surveys using record-linkage, synthetic observations and pattern mixture modelling
Source: Stat Methods Med Res. 2019 Jun 11;29(4):1212–26. doi: 10.1177/0962280219854482 (PMC7188518; doi:10.1177/0962280219854482)
Supplement: Supplementary material [file Supplemental_Material2.zip › Gray_et_al_Correcting_For_Bias.do]

*==============================================================================*
* Stata/MP v14. 
*
* (X,H): 
* 	x1=age group;
* 	x2=sex;
* 	x3=deprivation quintile;
* 	x4=alcohol-related harm event;
* 	x5=all-cause mortality.
*==============================================================================*	

*==============================================================================*
* STAGE 1: RECORD LINKAGE
* Input datasets are:
* 		   S=(SHeS[linked survey data],Pop[aggregate population data])

*==============================================================================*
* STAGE 2: CREATION OF SYNTHETIC OBSERVATIONS NON-RESPONDENTS

forv z = 1(1)70 {

*------------------------------------------------------------------------------*
	* read in linked survey data
    use "$data\SHeS2003\SHeS03_survey_hosp_death", clear

gen n = 1
bsample, strata(harea)

	collapse (sum) n [pw=int_wt], by(x3 x2 x1 x4 x5)
	gen SHS = 1
	
	* read in population counts aggregated by XH
	append using "$data\Pop2003\Pop_XH"

bys SHS: count

*------------------------------------------------------------------------------*
	* compute characteristics of missing observations
	
egen totalPOP = total(n) if SHS == 0
egen totalSHS = total(n) if SHS == 1 

scalar N = 5381/54.6*100
	di N
	di 5381/N
	
gen poppr = n/totalPOP 
sort  x3 x2 x1 x4 x5 SHS
replace poppr=poppr[_n-1] if poppr == .

gen shspr = n/5381 if SHS == 1
sort   x3 x2 x1  x4 x5 SHS
replace shspr=shspr[_n+1] if shspr == .

drop if SHS == 0

gen missingpr_i = (poppr - (0.546*shspr ))/(1-0.546) 
gen missingN = missingpr_i*(N-5381)

gen y = runiform()
replace missingN = ceil(missingN) if y < (missingN-floor(missingN))
replace missingN = floor(missingN) if y > (missingN-floor(missingN))

*------------------------------------------------------------------------------*
	* deletion of nearest neighbours
 
	forvalues r=1/5 {
    summ x`r'
    local sd`r' = r(sd)
	}
		local N = _N
		gen id = _n
		
			forvalues i=1/`N' {
			if missingN[`i']>=0 continue

			* form matching score
			gen score = 0
			forvalues r=1/5 {
			replace score = score + (x`r'-x`r'[`i'])^2 / (`sd`r''^2)
			}
			
			replace score = . in `i'
			replace score = . if missingN<=0 
	
		while missingN[`i']<0 {
		* identify donor
		summ score, meanonly
		summ id if score==r(min), meanonly
		local donor=r(min)

	* make change
	local nswitch = min(-missingN[`i'],missingN[`donor']) 
	replace missingN = missingN + `nswitch' in `i'
	replace missingN = missingN - `nswitch' in `donor'
	replace score = . in `donor' 
		}
	drop score
	}
 
*------------------------------------------------------------------------------*
	* creation of synthetic observations
 
sort  x3 x2 x1 x4 x5
gen obs = _n
expand missingN, generate(newcl)
drop if newcl == 0 & missingN < 1

count

* generate empty alcohol consumption variable
gen dratingR = .

*------------------------------------------------------------------------------*
	* append observed data on respondents 

append using "$data\SHeS2003\SHeS03_survey_hosp_death.dta",  /// 
	      gen(responders) keep( x1 x2 x3 x4 x5 dratingR drinkcat int_wt)

ta responders

gen posdrink = 1 if drinkcat > 1 & drinkcat < . 
replace posdrink = 0 if drinkcat == 1 

* transformed if positive otherwise zero
lnskew0 logdra0 = dratingR if dratingR > 0 & dratingR < ., level(95)
replace logdra0 = 0 if dratingR == 0

gen Malc = missing(dratingR)
replace int_wt = 1 if int_wt == . 

save "$data\SimulatedData\SimData_`z'", replace

}

*------------------------------------------------------------------------------*
	* append M=1,...,70 "full samples"

use "$data\SimulatedData\SimData_1", clear
gen M_=1

forv i= 2(1)70 {

	append using "$data\SimulatedData\SimData_`i'"
	replace M_=`i' if M_==.
}

save "$data\SimulatedData\SimData_M", replace


*==============================================================================*
* STAGE 3: IMPUTING OUTCOMES FOR NON-RESPONDENTS

*------------------------------------------------------------------------------*
	* MAR 

	#delimit;
	
	gen x1_sq = x1*x1;

	 xi: ice x1 x1_sq x2 i.x3 x4 x5 logdra0 posdrink int_wt [pw=int_wt], m(1)  
	 eq(    posdrink:   x1 x1_sq x4 x5 int_wt, 						  			   
		logdra0:    x1 x1_sq x4 x5 int_wt)															
		cmd(logdra0: regress, posdrink: logit) match(logdra0) matchpool(10)		   
		conditional(logdra0: posdrink==1))
	        saving("$data\2003MAR_M70.dta") replace clear 
		by(i.x2 i.x3 i.M_) seed(12345);
	 
	 delimit cr

gen alc = logdra0
replace alc = exp(logdra0)-1.903009 if (logdra0 != 0 & logdra0 < .)

keep if _mj ==1 
replace _mj = M_ 

mim: mean alc [pw=int_wt], over(x2)

*------------------------------------------------------------------------------*
	* MNAR -- early- and late-respondents

scalar dm0 = 1.0026377 
scalar dm1 = 23.055909
scalar df0 = .75677208
scalar df1 = 1.1787763

gen alc_mnar = alc
	replace alc_mnar = alc + df0 if Malc & x4 == 0 & x2 == 2
	replace alc_mnar = alc + df1 if Malc & x4 == 1 & x2 == 2
	replace alc_mnar = alc + dm0 if Malc & x4 == 0 & x2 == 1
	replace alc_mnar = alc + dm1 if Malc & x4 == 1 & x2 == 1

mim: mean alc_mnar [pw=int_wt], over(x2) 

gen alc_mnar2 = alc
	replace alc_mnar2 = alc + 2*df0 if Malc & x4 == 0 & x2 == 2
	replace alc_mnar2 = alc + 2*df1 if Malc & x4 == 1 & x2 == 2
	replace alc_mnar2 = alc + 2*dm0 if Malc & x4 == 0 & x2 == 1
	replace alc_mnar2 = alc + 2*dm1 if Malc & x4 == 1 & x2 == 1

mim: mean alc_mnar2 [pw=int_wt], over(x2)


*------------------------------------------------------------------------------*
	* MNAR -- literature-based 

forv d = 0.0(1)5 {

su alc if x2 == 1 & x4 == 1 & Malc == 0 
local m = r(mean)
su alc if x2 == 2 & x4 == 1 & Malc == 0 
local f = r(mean) 

gen alc_d = alc
	replace alc_d = alc + (`d'*`m') if  Malc & x2 == 1 & x4 == 1
	replace alc_d = alc + (`d'*`f') if  Malc & x2 == 2 & x4 == 1

mim: mean alc_d [pw=int_wt], over(x2)

* check resultant consumption among "harmful drinkers"
mim: regress alc_d if x4 == 1 & alc > 0 [pw=int_wt]

	drop alc_d
 
 }

 
